# Supplementary material for: Genetic Characterization of Multiple Components Contributing to Fusarium Head Blight Resistance of FL62R1, a Canadian Bread Wheat Developed Using Systemic Breeding
Source: Front Plant Sci. 2020 Oct 26;11:580833. doi: 10.3389/fpls.2020.580833 (PMC7649146; doi:10.3389/fpls.2020.580833)
Supplement: Supplementary file 1 [file Table_1.XLSX]

## Sheet: Table S1
Supplementary Table S1 Details of all QTL detected in this study. INC, incidence; SEV, severity; FDK, fusarium damaged kernels; DON, Deoxynivalenol; HT, plant height; DA, day to anthesis; O, Ottawa, Ontario; C, Carman, Manitoba. 15, 2015; 16, 2016; S, Stettler population; M, Muchmore population
						Adda	LODb	PV (%)c	Marker			Map Position (cM)			Reference Position (Mb)d
QTL	Trait	pop	year	site	Chr				Left flanking	Peak	Right flanking	Left flanking	Peak	Right flanking	Left	Peak	Right
FDK 16 M O	FDK	M	2016	O	1AL	1.933	2.6321	4.71	BS00012042_51	RAC875_c6798_467	Excalibur_c47013_1503	67.0838	71.8136	73.7677	534242444	536431377	536963507
IND 15 M O	IND	M	2015	O	1AL	-4.9525	3.0191	5.97	Excalibur_c54842_340	wmc59	RAC875_c53725_217	84.0362	88.2917	93.4991	546212974	547212974	NA
SEV 15 M O	SEV	M	2015	O	1AL	-4.5319	2.9143	5.9	Excalibur_c54842_340	wmc59	RAC875_c53725_217	84.0362	88.2917	93.4991	546212974	547212974	NA
DA 15 S O	DA	S	2015	O	1BL	-0.77	4.4145	7.02	Tdurum_contig41945_748	RAC875_c15190_1089	BS00039135_51	95.2068	97.4182	103.476	626070817	630063072	636753103
DA 15 S W	DA	S	2015	W	1DS	-0.3896	5.307	6.79	RAC875_c17951_108	wsnp_Ex_rep_c70574_69491038	BS00022027_51	13.2765	18.8	19.9416	56752039	8.03626e+07	NA
DA 15 M O	DA	M	2015	O	2AS	0.6642	6.6488	8.95	Ra_c58279_702	BobWhite_c18852_91	Kukri_c56203_965	44.5875	48.2	50.0675	41232564	45120215	48868267
DA 16 M O	DA	M	2016	O	2AS	0.7048	2.5492	6.15	Ra_c2798_261	wsnp_Ex_c5412_9564346	Excalibur_c32875_78	39.4802	44.5875	46.1502	36632177	41232564	42402263
SEV 16 M O	SEV	M	2016	O	2AS	4.2508	3.5477	7.71	Tdurum_contig11803_935	Ku_c269_2643	Ra_c58279_702	38.6989	40.3	44.5875	36039940	36632023	41232564
DON 15 M W	DON	M	2015	W	2AS	1.9272	9.2076	12.61	Excalibur_c32875_78	RAC875_c10357_732	BS00068196_51	46.1502	49.6738	52.8908	42402263	48874233	51495874
DON 16 M W	DON	M	2016	W	2AS	1.4708	5.8257	9.03	Ra_c58279_702	Excalibur_c32875_78	BobWhite_c18852_91	44.5875	46.1502	48.4957	41232564	42402263	45120215
FDK 15 M W	FDK	M	2015	W	2AS	2.0497	6.8571	10.51	Excalibur_c32875_78	Excalibur_c51876_189	BS00068196_51	46.1502	50.8488	52.8908	42402263	48868267	51495874
FDK 16 M W	FDK	M	2016	W	2AS	0.8186	2.6813	3.87	Ra_c58279_702	Excalibur_c32875_78	BobWhite_c18852_91	44.5875	46.1502	48.4957	41232564	42402263	45120215
INC 15 M W	INC	M	2015	W	2AS	2.913	3.1656	5.43	Ra_c58279_702	BobWhite_c18852_91	Kukri_c56203_965	44.5875	48.2	50.0675	41232564	45120215	48868267
IND 15 M W	IND	M	2015	W	2AS	2.4962	3.1774	5.21	Ra_c2798_261	Ra_c58279_702	BobWhite_c18852_91	39.4802	44.5875	48.4957	36632177	41232564	45120215
IND 16 M W	IND	M	2016	W	2AS	2.0391	2.525	4.06	Excalibur_c32875_78	BS00066217_51	BS00068196_51	46.1502	49.6738	52.8908	42402263	48874233	51495874
DA 15 S O	DA	S	2015	O	2AS	0.6424	3.4479	4.87	BobWhite_c18852_91	BS00068196_51	Tdurum_contig66015_346	62.7039	66.6	73.9377	45120215	51495874	58394953
DON 15 S W	DON	S	2015	W	2AS	1.6946	3.8383	5.89	BobWhite_c18852_91	BS00068196_51	Tdurum_contig66015_346	62.7039	72.6	73.9377	45120215	51495874	58394953
DON 16 S W	DON	S	2016	W	2AS	1.9533	4.586	7.23	BobWhite_c18852_91	BS00068196_51	Tdurum_contig66015_346	62.7039	72.6	73.9377	45120215	51495874	58394953
INC 15 S W	INC	S	2015	W	2AS	2.9115	3.6752	5.12	IAAV2585	Ku_c972_560	BS00068196_51	56.0574	61.5988	63.8091	36631178	42392191	51562741
INC 16 S W	INC	S	2016	W	2AS	2.2986	2.7808	3.52	BS00068196_51	BS00001107_51	Tdurum_contig66015_346	66.621	72.8326	73.9377	51495874	5.49454e+07	58394953
IND 15 S W	IND	S	2015	W	2AS	3.6015	3.9929	6.25	BS00068196_51	BS00001107_51	Tdurum_contig66015_346	66.621	72.8326	73.9377	51495874	5.49454e+07	58394953
IND 16 S W	IND	S	2016	W	2AS	3.8204	4.284	7.58	BS00068196_51	BS00001107_51	Tdurum_contig66015_346	66.621	72.8326	73.9377	51495874	5.49454e+07	58394953
SEV 15 S W	SEV	S	2015	W	2AS	2.9444	2.5658	4.15	BobWhite_c18852_91	BS00068196_51	Tdurum_contig66015_346	62.7039	71.6	73.9377	45120215	51495874	58394953
SEV 16 S W	SEV	S	2016	W	2AS	3.9054	3.9822	7.08	BS00068196_51	BS00001107_51	Tdurum_contig66015_346	66.621	72.8326	73.9377	51495874	5.49454e+07	58394953
FDK 16 S W	FDK	S	2016	W	2A	1.5715	6.3094	10.79	Tdurum_contig93884_223	Kukri_c45015_363	Kukri_c41217_154	84.4472	86.6	91.1511	98124074	117180659	NA
FDK 16 S O	FDK	S	2016	O	2AL	1.8406	3.3331	6.05	BS00093447_51	BobWhite_c15867_215	BS00089497_51	120.51	123.267	124.372	685223728	691478585	694753643
DA 15 M O	DA	M	2015	O	2BS	-0.4026	2.6781	3.32	Tdurum_contig42636_1245	RAC875_c22429_249	Tdurum_contig7526_301	16.343	17.5577	18.342	68599654	69414814	77170014
DON 15 M O	DON	M	2015	O	2BS	1.7774	6.9587	11.32	IACX8565	Kukri_c44_1704	Ku_c68678_924	17.5577	18.7326	19.5139	72610551	89312335	91837050
DON 15 M O	DON	M	2015	O	2BS	1.5808	5.2893	8.9	BS00103461_51	Kukri_c67276_103	RAC875_c22552_380	21.0765	22.9635	26.4849	104580548	105909328	110480414
FDK 15 M O	FDK	M	2015	O	2BS	1.4015	3.3279	6.68	Kukri_c66550_167	RAC875_rep_c101788_88	RAC875_c26460_1040	39.8225	43.8609	44.6422	217405584	364135586	412665450
FDK 16 M O	FDK	M	2016	O	2BS	3.2989	6.8352	13.5	RAC875_c22552_380	BobWhite_c22503_605	BS00073426_51	26.4849	28.4	34.721	110480414	134090339	160201102
FDK 16 M O	FDK	M	2016	O	2BS	3.3576	7.3756	14.43	Kukri_c42244_809	BS00034245_51	Kukri_c61568_73	37.8631	39.4319	43.0796	174930204	216467919	303094389
INC 15 M O	INC	M	2015	O	2BS	3.4986	2.7334	6.68	IACX8565	Kukri_c44_1704	Ku_c68678_924	17.5577	18.7326	19.5139	72610551	89312335	91837050
INC 16 M O	INC	M	2016	O	2BS	4.8267	3.4911	9.43	BobWhite_rep_c63363_160	gpw2125Y	gwm429	7.2	8.15724	14.914	43615989	44615989	NA
IND 15 M O	IND	M	2015	O	2BS	6.8996	5.6491	11.46	IACX8565	Kukri_c44_1704	Ku_c68678_924	17.5577	18.7326	19.5139	72610551	89312335	91837050
IND 15 M O	IND	M	2015	O	2BS	5.974	4.1865	8.72	Kukri_c67276_103	RAC875_c22552_380	BobWhite_c22503_605	22.9635	26.4849	27.6568	105909328	110480414	134090339
IND 16 M O	IND	M	2016	O	2BS	5.9238	4.97	11.34	BS00109268_51	wsnp_Ex_rep_c70756_69644826	BobWhite_rep_c63363_160	1.3182	6.43685	7.21816	32064909	42152205	43615989
SEV 15 M O	SEV	M	2015	O	2BS	6.3946	5.6347	11.63	IACX8565	Kukri_c44_1704	Ku_c68678_924	17.5577	18.7326	19.5139	72610551	89312335	91837050
SEV 15 M O	SEV	M	2015	O	2BS	5.7742	4.5727	9.62	Kukri_c67276_103	RAC875_c22552_380	BobWhite_c22503_605	22.9635	26.4849	27.6568	105909328	110480414	134090339
SEV 16 M O	SEV	M	2016	O	2BS	2.8383	3.9924	6.15	Kukri_c67276_103	RAC875_c22552_380	BS00014923_51	22.9635	26.5	27.2662	105909328	110480414	126731281
SEV 16 M O	SEV	M	2016	O	2BS	3.6547	4.3468	7.8	Kukri_c66550_167	Kukri_c61568_73	RAC875_c26460_1040	39.8225	43.0796	44.6422	217405584	303094389	412665450
DA 16 M W	DA	M	2016	W	2BS	-0.5813	4.9146	4.43	Kukri_c67276_103	RAC875_c22552_380	BobWhite_c22503_605	22.9635	26.4849	28.4381	105909328	110480414	134090339
FDK 16 M W	FDK	M	2016	W	2BS	2.104	6.8937	10.88	RAC875_c32503_241	RAC875_c63545_85	Kukri_c61568_73	36.6819	39.4319	43.0796	167469447	244572477	303094389
FDK 16 S W	FDK	S	2016	W	2BL	-1.139	3.1349	5.49	BS00022674_51	wsnp_RFL_Contig1892_1042675	Tdurum_contig28795_322	146.889	149.652	157.424	726547785	735147061	743746337
SEV 16 S W	SEV	S	2016	W	2BL	-3.1672	2.7022	4.1	BobWhite_c2521_117	BS00022674_51	wsnp_CAP7_c317_172502	143.033	146.889	148.546	699106309	726547785	731000113
DA 15 M O	DA	M	2015	O	3A	-0.6873	6.9764	9.37	Kukri_c5422_1953	BS00022016_51	Kukri_c46833_105	78.1037	78.9	80.0662	460811648	471358821	477564151
HT 16 S W	HT	S	2016	W	3A	-1.6559	2.8351	2.7	BS00076772_51	Kukri_c18258_440	BobWhite_c12428_371	172.737	179.4	181.064	711202940	714425055	717903487
DON 15 M W	DON	M	2015	W	3BS	1.6144	6.5244	8.68	NA	Kukri_c51091_323	wsnp_Ex_rep_c67625_66279491	0	6.18027	7.74289	NA	8811471	NA
DON 16 M W	DON	M	2016	W	3BS	1.2913	4.1625	6.92	FHB1	Kukri_c51091_323	D_F5XZDLF02HX2DL_204	5.23229	6.18027	6.96158	8529057	8811471	NA
FDK 15 M W	FDK	M	2015	W	3BS	2.6998	10.9297	17.55	NA	Kukri_c51091_323	wsnp_Ex_rep_c67625_66279491	0	6.18027	7.74289	NA	8811471	NA
FDK 16 M W	FDK	M	2016	W	3BS	1.6341	9.2724	15.06	FHB1	BS00011806_51	gwm533	5.23229	9.69701	11.5847	8529057	1.58069e+07	NA
IND 16 M W	IND	M	2016	W	3BS	2.3682	3.4156	5.58	FHB1	BS00011806_51	gwm533	5.23229	9.69701	11.5847	8529057	1.58069e+07	NA
SEV 15 M W	SEV	M	2015	W	3BS	3.6649	6.413	10.41	NA	Kukri_c51091_323	wsnp_Ex_rep_c67625_66279491	0	6.18027	7.74289	NA	8811471	NA
SEV 16 M W	SEV	M	2016	W	3BS	2.6082	3.8912	6.65	FHB1	BS00011806_51	gwm533	5.23229	9.69701	11.5847	8529057	1.58069e+07	NA
DON 15 S O	DON	S	2015	O	3BS	2.0346	4.1205	6.66	gwm533	BS00079522_51	BS00026471_51	6.60601	10.3396	14.4046	6681232	9778519	18873524
DON 15 S W	DON	S	2015	W	3BS	2.6849	8.8498	14.74	gwm533	FHB1	BS00026471_51	6.60601	9.6	14.4046	6681232	8529057	18873524
DON 16 S W	DON	S	2016	W	3BS	3.214	11.3186	19.04	gwm533	Excalibur_c41820_354	BS00026471_51	6.60601	13.3026	14.4046	6681232	14163579	18873524
FDK 15 S W	FDK	S	2015	W	3BS	2.2859	6.8008	12.86	gwm533	RAC875_c8459_1291	BS00026471_51	6.60601	12.7	14.4046	6681232	12288958	18873524
FDK 16 S W	FDK	S	2016	W	3BS	1.8812	8.8171	15.45	gwm533	RAC875_c8459_1291	BS00026471_51	6.60601	10.8922	14.4046	6681232	12288958	18873524
IND 15 S W	IND	S	2015	W	3BS	3.0721	2.9414	4.58	gwm533	BS00111294_51	Excalibur_c41820_354	6.60601	10.3396	13.3026	6681232	8811576	14163579
SEV 15 S W	SEV	S	2015	W	3BS	4.1529	4.1529	6.69	gwm533	BS00111294_51	Excalibur_c41820_354	6.60601	10.3396	13.3026	6681232	8811576	14163579
DA 15 M O	DA	M	2015	O	4AL	-1.3364	20.2135	35.21	Excalibur_c4325_1150	BobWhite_c7217_317	Excalibur_c53864_331	163.252	165.992	169.513	684616499	684269586	673446735
DA 16 M O	DA	M	2016	O	4AL	-1.0874	5.4018	13.74	BobWhite_c7217_317	Excalibur_c57078_255	TA006348-0950	165.207	169.904	171.857	684269586	671933963	649897006
DON 15 M O	DON	M	2015	O	4AL	1.1877	2.7576	4.9	CAP12_c2972_140	IAAV3960	Excalibur_c77192_78	181.252	183.596	187.902	692962439	700422179	705517710
FDK 15 M O	FDK	M	2015	O	4AL	1.5885	4.1415	8.45	Excalibur_c22896_149	Kukri_c46302_194	Ex_c1246_1162	181.642	184.381	187.902	696004794	701698934	708567783
HT 16 M O	HT	M	2016	O	4AL	-2.5569	5.5549	9.14	Tdurum_contig49559_2160	RAC875_c3810_837	RFL_Contig3621_947	216.062	217.253	219.238	738886492	7.40611e+08	742335497
IND 15 M O	IND	M	2015	O	4AL	7.7445	6.9584	14.47	Excalibur_c4325_1150	BobWhite_c7217_317	Excalibur_c53864_331	163.252	164.815	169.513	684616499	684269586	673446735
SEV 15 M O	SEV	M	2015	O	4AL	6.9717	6.5917	13.85	Excalibur_c4325_1150	BobWhite_c7217_317	Excalibur_c53864_331	163.252	164.815	169.513	684616499	684269586	673446735
DA 15 M W	DA	M	2015	W	4AL	-1.2563	35.967	49.77	Excalibur_c4325_1150	BobWhite_c7217_317	Excalibur_c53864_331	163.252	165.992	169.513	684616499	684269586	673446735
DA 16 M W	DA	M	2016	W	4AL	-1.9279	37.5486	49.2	Excalibur_c4325_1150	BobWhite_c7217_317	Excalibur_c53864_331	163.252	165.992	169.513	684616499	684269586	673446735
DON 15 M W	DON	M	2015	W	4AL	-1.686	7.2423	9.73	Excalibur_c4325_1150	BobWhite_c7217_317	Excalibur_c53864_331	163.252	165.992	169.513	684616499	684269586	673446735
DON 16 M W	DON	M	2016	W	4AL	-1.1817	3.3833	5.86	BobWhite_c7217_317	Excalibur_c57078_255	TA006348-0950	164.815	169.904	171.857	684269586	671933963	649897006
FDK 15 M W	FDK	M	2015	W	4AL	-1.5569	4.0751	6.07	Excalibur_c57078_255	TA006348-0950	Tdurum_contig65718_209	169.904	171.857	174.594	671933963	649897006	648893401
HT 16 M W	HT	M	2016	W	4AL	-1.7819	2.9228	3.05	Tdurum_contig49559_2160	RFL_Contig3621_947	gpw3011	216.062	219.238	220.64	738886492	742335497	NA
INC 15 M W	INC	M	2015	W	4AL	-2.9012	3.255	5.44	Excalibur_c4325_1150	BobWhite_c7217_317	Excalibur_c53864_331	163.252	165.992	169.513	684616499	684269586	673446735
IND 15 M W	IND	M	2015	W	4AL	-3.6752	6.6161	11.33	Excalibur_c4325_1150	BobWhite_c7217_317	Excalibur_c53864_331	163.252	165.992	169.513	684616499	684269586	673446735
SEV 15 M W	SEV	M	2015	W	4AL	-4.1668	8.1633	13.64	Excalibur_c4325_1150	BobWhite_c7217_317	Excalibur_c53864_331	163.252	165.992	169.513	684616499	684269586	673446735
DA 15 S O	DA	S	2015	O	4AL	-0.9401	6.6557	10.94	RAC875_c917_442	RAC875_c35819_165	BobWhite_c17731_56	29.9207	32.1493	36.5808	660988603	649809026	689849795
DON 15 S O	DON	S	2015	O	4AL	1.6858	3.5285	4.54	Kukri_c96159_197	Excalibur_c4370_1221	RAC875_c35819_165	23.2886	29.3712	32.1493	684967029	665504205	649809026
FDK 15 S O	FDK	S	2015	O	4AL	4.935	4.935	8.47	Kukri_c96159_197	BS00101512_51	RAC875_c35819_165	23.2886	29.9207	32.1493	684967029	660987308	649809026
IND 15 S O	IND	S	2015	O	4AL	8.244	8.6922	12.85	RAC875_c917_442	RAC875_c35819_165	BobWhite_c17731_56	29.9207	32.2	36.5808	660988603	649809026	689849795
SEV 15 S O	SEV	S	2015	O	4AL	7.9186	8.7514	13.8	RAC875_c917_442	RAC875_c35819_165	BobWhite_c17731_56	29.9207	32.2	36.5808	660988603	649809026	689849795
DA 15 S W	DA	S	2015	W	4AL	-0.8032	18.9778	22.17	BS00039147_51	CAP11_c18_238	RAC875_c35819_165	22.7361	25.4992	32.1493	641402910	684269586	649809026
DA 16 S W	DA	S	2016	W	4AL	-0.949	32.2	11.41	CAP11_c18_238	RAC875_c35819_165	BobWhite_c17731_56	25.4992	32.1493	36.5808	684269297	649809026	689849795
DON 15 S W	DON	S	2015	W	4AL	-1.9513	5.0754	7.91	Kukri_c96159_197	BobWhite_c7217_317	Excalibur_c4370_1221	22.7361	25.4992	29.3712	684967029	684269586	665504205
DA 15 S O	DA	S	2015	O	4AS	0.7235	4.0654	6.44	RAC875_c16277_737	BS00043286_51	BS00065863_51	20.1602	21.2652	26.2491	6932832	7404947	12208796
INC 15 S O	INC	S	2015	O	4AS	-5.0987	5.4029	9.17	BS00065863_51	wsnp_Ex_c28429_37553452	Ex_c7626_444	26.2491	32.6	34.0436	12208796	16191682	16967638
SEV 15 S O	SEV	S	2015	O	4AS	-5.4653	4.2699	6.45	BS00065863_51	wsnp_Ex_c28429_37553452	Ex_c7626_444	26.2491	30.6	34.0436	12208796	16191682	16967638
SEV 16 S O	SEV	S	2016	O	4AS	-4.2356	2.5669	5.18	BS00065863_51	wsnp_Ex_c28429_37553452	Ex_c7626_444	26.2491	30.6	34.0436	12208796	16191682	16967638
IND 16 S W	IND	S	2016	W	4AS	-2.7623	2.5146	4.06	Kukri_rep_c111543_206	Ex_c7227_53	wsnp_Ex_c54453_57331510	50.7974	58.1	63.598	NA	27676002	NA
SEV 16 S W	SEV	S	2016	W	4AS	-3.4981	3.5158	5.82	Ex_c7227_53	RAC875_c16405_84	wsnp_Ex_c5690_9994305	50.7974	58.0505	65.2561	27676002	33203637	38731272
DA 15 S O	DA	S	2015	O	4BS	0.8907	6.0149	9.79	Tdurum_contig64772_417	Rht1B	RAC875_c25710_297	28.7686	31.3	39.0486	26491532	30862054	42026437
DON 16 M O	DON	M	2016	O	4BS	2.3643	9.3713	19.94	Rht1B	BS00021984_51	RAC875_c75075_313	41.8598	48.4709	51.9923	30862054	3.09986e+07	31135213
DON 15 S O	DON	S	2015	O	4BS	3.8896	13.1006	24.45	Kukri_c34633_69	Tdurum_contig64772_417	Tdurum_contig63670_287	21.0459	28.7686	33.501	21377911	26491532	NA
DON 15 M O	DON	M	2015	O	4BS	2.9048	2.9048	27.41	Excalibur_rep_c68588_1196	Rht1B	RAC875_c75075_313	28.3982	44.9	48.4709	21377973	30862054	31135213
DON 16 S O	DON	S	2016	O	4BS	1.9302	12.3247	27.64	Tdurum_contig64772_417	Rht1B	RAC875_c25710_297	28.7686	31.3	39.0486	26491532	30862054	42026437
FDK 15 S O	FDK	S	2015	O	4BS	1.9566	5.7948	10.23	Tdurum_contig47622_234	wsnp_Ku_c8075_13785546	Kukri_c34633_69	14.963	17.2	21.0459	13411281	20746234	21377911
FDK 16 S O	FDK	S	2016	O	4BS	3.8467	12.079	26.88	Kukri_c34633_69	Tdurum_contig64772_417	Rht1B	21.0459	27.2	31.7039	21377911	26491543	30862054
FDK 15 M O	FDK	M	2015	O	4BS	3.3158	12.6596	35.36	Kukri_c49506_396	Excalibur_rep_c68588_1196	Rht1B	24.8762	35.4	41.8598	17044051	21377973	30862054
HT 16 M O	HT	M	2016	O	4BS	-5.3726	16.2971	37.52	Excalibur_rep_c68588_1196	Rht1B	RAC875_c75075_313	28.3982	44.9	48.4709	21377973	30862054	31135213
HT 16 S O	HT	S	2016	O	4BS	-7.1641	27.0161	50.32	Tdurum_contig64772_417	Rht1B	RAC875_c25710_297	28.7686	31.3	39.0486	26491532	30862054	42026437
HT 15 M O	HT	M	2015	O	4BS	-7.576	30.3415	57.56	Kukri_c49506_396	Excalibur_rep_c68588_1196	Rht1B	24.8762	35.4	41.8598	17044051	21377973	30862054
INC 15 M O	INC	M	2015	O	4BS	5.32	5.4638	14.38	Kukri_c49506_396	Excalibur_rep_c68588_1196	Rht1B	24.8762	35.4	41.8598	17044051	21377973	30862054
INC 15 S O	INC	S	2015	O	4BS	6.5385	7.8505	15.08	Tdurum_contig64772_417	Tdurum_contig63670_287	IAAV8654	28.7686	33.501	39.0486	26491543	3.59578e+07	NA
IND 15 S O	IND	S	2015	O	4BS	6.6353	3.4067	5.07	RAC875_rep_c106667_302	Excalibur_c64418_447	RAC875_c10850_316	8.31445	12.1	16.5104	10590797	1.2284e+07	13977274
IND 15 M O	IND	M	2015	O	4BS	5.7851	3.615	7.77	tplb0045c06_1675	Tdurum_contig47622_234	RAC875_c10850_316	14.9229	15.7	16.5104	13052831	13411281	13977274
IND 16 S O	IND	S	2016	O	4BS	8.1984	6.9883	15.27	Tdurum_contig64772_417	Tdurum_contig63670_287	RAC875_c25710_297	28.7686	33.501	39.0486	26491532	2.23349e+08	420206437
SEV 15 S O	SEV	S	2015	O	4BS	5.8719	3.8095	5.58	Tdurum_contig49608_1185	Tdurum_contig10322_1908	Tdurum_contig47622_234	5.53587	10.6	14.963	7043773	11911397	13411281
SEV 15 M O	SEV	M	2015	O	4BS	6.5331	5.7689	11.93	tplb0045c06_1675	Tdurum_contig47622_234	RAC875_c10850_316	14.9229	15.7	16.5104	13052831	13411281	13977274
SEV 16 S O	SEV	S	2016	O	4BS	7.7518	8.0742	17.21	Kukri_c34633_69	Tdurum_contig64772_417	Tdurum_contig63670_287	21.0459	28.7686	33.501	21377911	26491532	36644888
DON 16 M W	DON	M	2016	W	4BS	1.2404	4.4145	6.33	Kukri_c49506_396	Excalibur_rep_c68588_1196	Rht1B	24.8762	35.4	41.8598	17044051	21377973	30862054
DON 15 S W	DON	S	2015	W	4BS	2.3167	6.7477	10.97	RAC875_rep_c106667_302	tplb0045c06_1675	Tdurum_contig31139_79	8.31445	12.1	15.5155	NA	13052831	13976590
DON 16 S W	DON	S	2016	W	4BS	2.5696	7.6626	12.26	Tdurum_contig64772_417	Rht1B	RAC875_c25710_297	28.7686	31.3	39.0486	26491532	30862054	42026437
DON 15 M W	DON	M	2015	W	4BS	1.9845	8.6558	13.16	Kukri_c49506_396	Excalibur_rep_c68588_1196	Rht1B	24.8762	35.4	41.8598	17044051	21377973	30862054
FDK 15 S W	FDK	S	2015	W	4BS	1.5195	2.8591	5.42	BS00037094_51	RAC875_c10850_316	Kukri_c34633_69	13.8579	16.5	21.0459	12893660	13977274	21377911
FDK 16 M W	FDK	M	2016	W	4BS	0.9785	3.535	5.44	Kukri_c49506_396	Excalibur_rep_c68588_1196	Rht1B	24.8762	35.4	41.8598	17044051	21377973	30862054
FDK 16 S W	FDK	S	2016	W	4BS	1.5044	5.4794	9.43	tplb0045c06_1675	RAC875_c10850_316	wsnp_Ku_c8075_13785546	13.8579	16.5	17.7261	13052831	13977274	20746234
HT 16 M W	HT	M	2016	W	4BS	-7.1338	31.51	49.58	Excalibur_rep_c68588_1196	Rht1B	RAC875_c12495_1391	28.3982	46.9	51.9923	21377973	30862054	36335958
HT 16 S W	HT	S	2016	W	4BS	-7.5408	37.1058	57.1	Tdurum_contig64772_417	Rht1B	RAC875_c25710_297	28.7686	31.3	39.0486	26491532	30862054	42026437
INC 16 S W	INC	S	2016	W	4BS	3.8633	5.1264	6.72	Tdurum_contig49608_1185	RAC875_rep_c106667_302	BS00037094_51	5.53587	8.31445	13.8579	7043773	10590797	12893660
INC 16 M W	INC	M	2016	W	4BS	3.9506	4.9253	8.52	RAC875_rep_c106667_302	Tdurum_contig52569_829	RAC875_c10850_316	8.22991	14.9229	16.5104	10590797	1.2284e+07	13977274
INC 16 S W	INC	S	2016	W	4BS	6.8824	7.4555	10.7	Tdurum_contig64772_417	BS00021984_51	RAC875_c25710_297	28.7686	33.501	39.0486	26491532	35520822	420206487
INC 15 M W	INC	M	2015	W	4BS	5.082	8.3896	16.46	Excalibur_rep_c68588_1196	Rht1B	BS00021984_51	28.3982	41.8598	48.4709	21377973	30862054	35520822
INC 15 S W	INC	S	2015	W	4BS	5.3419	8.455	16.98	tplb0045c06_1675	RAC875_c10850_316	wsnp_Ku_c8075_13785546	13.8579	15.5155	17.7261	13052831	13977274	20746234
INC 15 S W	INC	S	2015	W	4BS	5.9018	10.2401	20.84	wmc710	Tdurum_contig64772_417	Tdurum_contig63670_287	22.2226	28.7686	33.501	NA	26491532	36644888
IND 15 M W	IND	M	2015	W	4BS	2.4656	3.1994	4.86	Tdurum_contig31139_79	RFL_Contig4881_137	Excalibur_rep_c68588_1196	17.798	25.2683	28.3982	13976590	17044051	21377973
IND 16 S W	IND	S	2016	W	4BS	3.991	3.5824	5.77	Tdurum_contig5427_314	wsnp_BF483640B_Ta_2_2	Tdurum_contig10322_1908	4.9803	6.5	9.42575	4852517	8381957	11911397
IND 15 S W	IND	S	2015	W	4BS	4.4907	4.2125	7.14	Tdurum_contig64772_417	BS00021984_51	RAC875_c25710_297	28.7686	33.501	39.0486	26491532	35520822	420206487
SEV 15 M W	SEV	M	2015	W	4BS	3.0513	4.6071	7.25	Tdurum_contig31139_79	RFL_Contig4881_137	Excalibur_rep_c68588_1196	17.798	25.2683	28.3982	13976590	17044051	21377973
SEV 15 S W	SEV	S	2015	W	4BS	5.5464	8.4018	14.56	tplb0045c06_1675	RAC875_c10850_316	wsnp_Ku_c8075_13785546	13.8579	15.5155	17.7261	13052831	13977274	20746234
SEV 16 S W	SEV	S	2016	W	4BS	5.7045	8.3016	14.68	Tdurum_contig5427_314	Kukri_c8386_767	RAC875_rep_c106667_302	4.9803	6.64717	8.31445	4852517	52072742	10590797
FDK 16 M O	FDK	M	2016	O	4B	6.6367	6.6367	12.81	RAC875_c12495_1391	Tdurum_contig94032_1688	BS00064142_51	51.9923	53.4	54.7303	363305958	389467845	413192431
SEV 16 M O	SEV	M	2016	O	4B	4.2656	4.2656	7.04	RAC875_c12495_1391	Tdurum_contig94032_1688	BS00064142_51	51.9923	53.9459	54.7303	363305958	389467845	413192431
DA 15 M O	DA	M	2015	O	4B	0.5985	5.0694	6.68	Kukri_c94033_432	Tdurum_contig28121_180	Tdurum_contig28121_180	66.1854	71.2813	71.2813	520221801	567176984	567176984
DA 16 S W	DA	S	2016	W	4B	0.7051	4.3719	6.39	Kukri_c5860_1393	Excalibur_c5398_1467	wsnp_Ex_c13684_21479024	118.057	121.359	123.008	666050264	668244403	670438542
DON 16 M O	DON	M	2016	O	5AL	1.9796	7.3816	16	gwm617	RAC875_c61597_327	BS00010698_51	146.215	148.076	152.002		528603847	536814357
FDK 15 M O	FDK	M	2015	O	5AL	3.9817	4.3542	8.92	RAC875_c61597_327	BS00010698_51	BS00072155_51	148.076	152.002	154.748	528603847	536814357	540611744
HT 15 M O	HT	M	2015	O	5AL	-1.6316	2.6517	2.92	RAC875_c61597_327	BS00010698_51	BS00072155_51	148.076	148.1	154.748	528603847	536814357	540611744
HT 16 M O	HT	M	2016	O	5AL	-2.4767	5.2696	8.62	BS00010698_51	BS00072155_51	Tdurum_contig30558_109	152.002	153.6	155.535	536814357	540611744	544566505
IND 15 M O	IND	M	2015	O	5AL	5.1439	3.2874	6.38	RAC875_c61597_327	BS00010698_51	BS00072155_51	148.076	151.2	154.748	528603847	536814357	540611744
SEV 15 M O	SEV	M	2015	O	5AL	4.9254	3.4854	6.91	RAC875_c61597_327	BS00010698_51	BS00072155_51	148.076	151.2	154.748	528603847	536814357	540611744
DA 15 M W	DA	M	2015	W	5AL	0.4946	6.2959	6.46	Excalibur_c37943_221	Tdurum_contig55097_601	RFL_Contig316_572	192.066	195.591	204.271	580948088	584713871	595372494
DA 16 M W	DA	M	2016	W	5AL	0.4967	3.7316	3.24	Excalibur_c37943_221	Tdurum_contig55097_601	RFL_Contig316_572	192.066	195.591	204.271	580948088	584713871	595372494
FDK 16 M W	FDK	M	2016	W	5AL	1.0835	4.4269	6.77	IAAV3514	Kukri_rep_c104877_2166	CAP8_c1066_309	121.514	123.473	128.589	478822209	480285224	488262170
HT 16 M W	HT	M	2016	W	5AL	-2.4024	5.1775	5.56	BS00110075_51	Tdurum_contig54785_216	IACX3911	164.222	168.6	173.222	549800748	558692830	561173979
SEV 15 M W	SEV	M	2015	W	5AL	2.3763	2.8086	4.48	Ku_c21587_754	BobWhite_c17440_130	Tdurum_contig67516_236	97.6983	102.393	105.529	415630714	437208847	445281396
DON 15 S O	DON	S	2015	O	5AL	2.4991	6.5026	9.84	BobWhite_c15476_88	IAAV7827	CAP8_rep_c4852_130	190.485	198.235	213.016	625732721	645412223	657382435
FDK 15 S O	FDK	S	2015	O	5AL	1.3345	4.0013	7.09	Ku_c21235_676	BobWhite_c15476_88	wsnp_Ex_c16715_25264080	185.496	190.485	194.36	618950521	625732721	633843983
HT 16 S O	HT	S	2016	O	5AL	-2.0226	2.7665	4.41	BobWhite_c15476_88	IAAV7827	CAP8_rep_c4852_130	190.485	207.3	213.016	625732721	645412223	657382435
IND 15 S O	IND	S	2015	O	5AL	4.2943	4.2943	3.45	BS00074855_51	Ku_c21235_676	wsnp_Ex_c16715_25264080	183.829	185.496	194.36	609870544	618950521	633843983
DA 15 S W	DA	S	2015	W	5AL	-0.3028	3.4262	4.24	Ra_c700_1024	BobWhite_c9057_118	TA004548-0753	109.037	110.694	112.346	503055822	503782973	507967048
DON 16 S W	DON	S	2016	W	5AL	1.6912	3.5414	5.34	BS00094342_51	Ra_c700_1024	BobWhite_c5457_1440	102.929	109.037	112.346	494870893	503055822	504873507
HT 16 S W	HT	S	2016	W	5AL	-2.6334	6.3918	6.99	BobWhite_c15476_88	IAAV7827	CAP8_rep_c4852_130	190.485	208.3	213.016	625732721	645412223	657382435
DON 15 M O	DON	M	2015	O	5AS	1.7487	6.7107	10.99	RAC875_rep_c106118_339	gwm304	RAC875_rep_c72343_341	78.6805	87.6971	90.3	35631254	78144828	78144828
FDK 16 M O	FDK	M	2016	O	5AS	3.243	6.9042	13.3	gwm304	Kukri_c12738_882	BobWhite_rep_c49979_373	87.6971	92.2285	94.1819	78144828	331401559	381301752
IND 16 M O	IND	M	2016	O	5AS	4.5492	2.5443	6.85	Kukri_c24642_426	RAC875_rep_c106118_339	gwm304	75.1444	78.6805	87.6971	32669204	35631254	78144828
SEV 16 M O	SEV	M	2016	O	5AS	5.0966	4.1741	11.34	Kukri_c24642_426	RAC875_rep_c106118_339	gwm304	75.1444	78.6805	87.6971	32669204	35631254	78144828
DON 15 M W	DON	M	2015	W	5As	1.4257	5.0416	6.94	Kukri_c24642_426	RAC875_rep_c106118_339	gwm304	75.1444	78.6805	87.6971	32669204	35631254	78144828
DON 16 M W	DON	M	2016	W	5AS	1.1395	3.4183	5.22	gwm304	BS00060841_51	Tdurum_contig81753_159	87.6971	89.8838	90.2744	78144828	74106016	86181532
IND 16 M W	IND	M	2016	W	5AS	4.3231	4.3231	7.13	RAC875_rep_c72343_341	Tdurum_contig81753_159	wsnp_Ex_c7841_13337935	90.3	90.3	92.2285	78144828	86181532	NA
SEV 16 M W	SEV	M	2016	W	5AS	2.5722	3.7907	6.47	RAC875_rep_c72343_341	Tdurum_contig81753_159	wsnp_Ex_c7841_13337935	90.3	90.3	92.2285	78144828	86181532	NA
INC 16 S W	INC	S	2016	W	5AS	2.7609	4.1624	5.39	TA001188-1298	IAAV2776	BS00003696_51	14.7807	16.5	18.1152	NA	8.79189e+06	9652546
DA 15 S O	DA	S	2015	O	5B	0.9515	6.6182	10.88	Kukri_rep_c103366_421	gwm408	BS00065128_51	102.003	109.322	112.659	565768900	574175628	582582356
DA 16 S O	DA	S	2016	O	5B	0.1657	7.5609	16.57	Kukri_rep_c103366_421	gwm408	RFL_Contig539_1789	102.003	109.322	112.659	565768900	574673347	583577794
DON 16 S O	DON	S	2016	O	5B	-0.8526	2.725	5.17	Excalibur_c33675_410	Kukri_rep_c103366_421	BS00065128_51	98.1198	102.6	112.659	550847823	565768900	582582356
FDK 15 S O	FDK	S	2015	O	5B	-1.4615	4.8406	8.37	Excalibur_c33675_410	Kukri_rep_c103366_421	BS00065128_51	98.1198	104.6	112.659	550847823	565768900	582582356
HT 16 S O	HT	S	2016	O	5B	2.834	6.7266	8.81	Excalibur_c33675_410	wsnp_Ku_c21770_31551190	BS00065128_51	98.1198	105.4	112.659	550847823	572356523	582582356
INC 15 S O	INC	S	2015	O	5B	-6.3161	7.5831	13.28	Kukri_rep_c103366_421	wsnp_Ku_c21770_31551190	BS00065128_51	102.003	105.946	112.659	565768900	572356523	582582356
INC 16 S O	INC	S	2016	O	5B	-7.0722	7.2686	17.42	Excalibur_c33675_410	Kukri_rep_c103366_421	BS00065128_51	98.1198	104.6	112.659	550847823	565768900	582582356
IND 15 S O	IND	S	2015	O	5B	-10.4797	12.4586	19.92	Excalibur_c33675_410	Kukri_rep_c103366_421	BS00065128_51	98.1198	104.6	112.659	550847823	565768900	582582356
IND 16 S O	IND	S	2016	O	5B	-10.156	10.0578	22.93	Excalibur_c33675_410	wsnp_Ku_c21770_31551190	BS00065128_51	98.1198	109.3	112.659	550847823	572356523	582582466
SEV 15 S O	SEV	S	2015	O	5B	-9.8316	11.9529	20.49	Excalibur_c33675_410	Kukri_rep_c103366_421	BS00065128_51	98.1198	102.003	112.659	550847823	565768900	582582356
SEV 16 S O	SEV	S	2016	O	5B	-8.9965	10.1788	22.69	Excalibur_c33675_410	Kukri_rep_c103366_421	BS00065128_51	98.1198	104.6	112.659	550847823	565768900	582582356
DA 15 S W	DA	S	2015	W	5B	0.4478	7.0066	9.19	Kukri_rep_c103366_421	gwm408	RFL_Contig539_1789	102.003	109.322	112.659	565768900	574673347	583577794
DA 16 S W	DA	S	2016	W	5B	1.2639	12.3618	20.3	Kukri_rep_c103366_421	wsnp_Ku_c21770_31551190	RFL_Contig539_1789	102.003	105.946	112.659	565768900	572356523	583577794
DON 16 S W	DON	S	2016	W	5B	1.4108	2.6483	3.67	IAAV7207	Kukri_c36317_305	Tdurum_contig41335_181	60.4362	64.3127	69.2774	447578364	455737258	473637834
INC 15 S W	INC	S	2015	W	6B	3.5339	3.7019	6.64	Excalibur_c63178_243	RAC875_c10122_113	BobWhite_c2053_182	98.1428	103.127	105.334	182583134	207928962	366733563
FDK 15 M W	FDK	M	2015	W	7A	-1.5376	3.0243	4.43	Excalibur_c3188_1352	Ku_c30941_113	wsnp_Ex_c9971_16412270	4.70447	9.40001	14.1139	692879432	696805689	699296828
IND 15 M W	IND	M	2015	W	7A	2.781	3.9401	6.53	Excalibur_c30730_276	BS00109629_51	Excalibur_c3188_1352	0.781314	2.35664	4.70447	NA	3.47088e+08	692879432
SEV 15 M W	SEV	M	2015	W	7A	2.2294	2.5844	3.79	BS00109629_51	Excalibur_c3188_1352	Ku_c30941_113	2.35664	4.70447	10.963	NA	692879432	696805689
FDK 15 S W	FDK	S	2015	W	7A	-1.8683	4.4694	8.09	Ku_c19745_892	Excalibur_c34189_122	BS00061911_51	228.448	232.357	236.349	712058609	7.17316e+08	722573912
INC 15 S O	INC	S	2015	O	7D	-4.0251	3.5841	5.88	Kukri_c20975_765	IAAV2530	Kukri_c11890_709	111.489	114.262	117.016	101580883	102541186	104902546
aAdd, additive effect of QTL; a negative values indicate that the ‘FL62R1’ allele increased the respective quantitative trait, and positive values indicate the Muchmore or Stettler parent increased the trait scores
bLOD, peak LOD score
cPV, phenotypic variation explained (r2; %).
dPhysical position of peak markers on based on IWGSC 2018; doi.org/10.1126/science.aar7191
